# Supplementary material for: Genome-Wide Investigation of Hsf Genes in Sesame Reveals Their Segmental Duplication Expansion and Their Active Role in Drought Stress Response
Source: Front Plant Sci. 2016 Oct 13;7:1522. doi: 10.3389/fpls.2016.01522 (PMC5061811; doi:10.3389/fpls.2016.01522)
Supplement: Supplementary Table 1 — List of primers used in quantitative real time-PCR expression analysis. [file Table1.XLSX]

## Sheet: Feuil1
Gene ID	Primer Forward (5-3)	Primer Reverse (5-3)
HSF1	AATTCTGCCCCGAATGATGC	TCGGTGTTGTTTCCCCGATA
HSF2	CTGAGGGAGGAGCGATGAAT	CCCCTTCCACCTCCTCATTT
HSF3	AATGAGGGGTTTCTGGGAGG	CCGGTCTTCAATTGCCACAA
HSF4	TCGTCGGATGGAAACTTGGA	GGAGCTTAGCAACGGTGATG
HSF5	AGCTCTCTCAAATGGTGCCT	TGCTGTCCCATTCCATCTGT
HSF6	TCTCTAGCTTTGTCCGCCAA	TGTTTCTTTCAGTTGGGGCG
HSF7	ACAAATCTGTCCCTGCTCCA	ATAGGTGTTGAGTTGGCGGA
HSF8	TCGAGGGCTGGTCAAAAGAT	TCATTTGATGTCAGGCTGCG
HSF9	CGCCGTTCCTCTTAAAGACG	TACGTAGGTGTTGAGCTGCC
HSF10	TTGAGGGGACAAAGGCATCT	AGTGCCTCTAACCCTTTGCT
HSF11	GCAACGATCATCAAGGGCAT	GACTTTCTTCTCCGCCGTTG
HSF12	AGCAGCACAGAAGGACTCAT	TGGCCACCAAATCAAGAAGC
HSF13	GCTTCTTGAGTTCGGAGCTG	ATTACCGGCTTCAACCTCCA
HSF14	AGCCTTAGAAATGCAGGGGT	GTGAACCCAAGAACCCCAAC
HSF15	TTAAGGCTGCAAGGGACAGA	TTGATTCGGCTAGACTCCCC
HSF16	AGAGCGTTGGAATTGATGCC	CGTCGTCCTTTCCGTTTTCA
HSF17	ACTCCAGGCACAAATCCTCA	GCACACGTTCATCCGCATAT
HSF18	GAGAACGTGCAGCTCAACAA	GGTCGGATGTTGTTTTCCCC
HSF19	TTTCTGGCAAAAGCTGTGCA	GCTTCATTCATCAGGGGCTG
HSF20	GGGAGTTCGCGAATGAGTTC	GAGTCGCACCATTTCTCGTC
HSF21	ACCCGACTTTCCTACAGCAA	GCTTCCTTCTCCTCCATTGC
HSF22	TCCACCTCCCCAATCCTTTC	TATCACCCCTCTCTCCCCAA
HSF23	CGACGGGCTGAAAGAGATTG	GCAGCAAATCCGTGGAGAAT
HSF24	CCCAACAGGTGTGGAGTTTG	CCATTGCCCCAGTTTTCACA
HSF25	TCCGCTCATCATCCACCTAC	AAGGTGGGTAGTGATGGGTG
HSF26	GGTCATTAGGGCAGGCATTG	AGCTCTGGTTCTCCCCTAGA
HSF27	GCTTCGTTCGTCAGCTCAAT	AATCAGGAGACGACGTGGAG
HSF28	ACTCCACCTACCACAGAACG	CGGCTAAATCTCCCTGGTCT
HSF29	GTCAGCCCCACCTTTTGAAG	GCTCCTCCTTGTGTCTCTGT
HSF30	AGCACCTCATTCCCAACAGA	CCTGGAGCTTCGCATTAACC
Actin7	CCCAGGTATTGCTGACAGGA	GCCCAGCCTCATCATACTCT
