# Supplementary material for: Genome-Wide Investigation of Hsf Genes in Sesame Reveals Their Segmental Duplication Expansion and Their Active Role in Drought Stress Response
Source: Front Plant Sci. 2016 Oct 13;7:1522. doi: 10.3389/fpls.2016.01522 (PMC5061811; doi:10.3389/fpls.2016.01522)
Supplement: Supplementary Table 3 — The Ka/Ks ratios and estimated duplication time for duplicated sesame Hsf genes. [file Table3.XLSX]

## Sheet: Feuil1
Gene 1	Gene 2	Ks	Ka	Ka/Ks	Time of divergence MYA
HSF1	HSF4	0.9311	0.1788	0.192	192
HSF7	HSF20	0.796	0.1089	0.1367	136.7
HSF10	HSF21	1.2186	0.2451	0.2011	201.1
HSF 11	HSF18	0.7676	0.134	0.1746	174.6
HSF12	HSF13	0.7707	0.1469	0.1906	190.6
HSF14	HSF15	0.9831	0.1429	0.1454	145.4
HSF17	HSF26	0.6695	0.1761	0.263	263
