# Supplementary material for: Genome-Wide Investigation of Hsf Genes in Sesame Reveals Their Segmental Duplication Expansion and Their Active Role in Drought Stress Response
Source: Front Plant Sci. 2016 Oct 13;7:1522. doi: 10.3389/fpls.2016.01522 (PMC5061811; doi:10.3389/fpls.2016.01522)
Supplement: Supplementary Table 4 — Motif sequences identified using MEME tools in sesame Hsf genes. [file Table4.XLSX]

## Sheet: Feuil1
Motif	Width	E value	Conserved amino acid sequences
1	41	2.0e-779	YFKHNNFSSFVRQLNTYGFRKVDPDRWEFANECFRRGQKHL
2	41	6.8e-604	FLTKTYQMVDDPTTDHIISWNRDGHSFVVWDPHEFARDLLP
3	29	8.6e-172	LEEEIERLRRDKNVLMQELVKMRQQCQNT
4	39	1.1e-133	YLQAMEQRLQGMEQRQQQMMSFLAKAMQNPGFLHQLVQQ
5	15	7.7e-100	LCNIHRRKTAHSHYT
6	20	3.5e-21	VQPGVNDVFWEQFLTESPGC
7	11	7.6e-18	MEGLHETGPPP
8	37	2.1e-13	VTDDCQITPSDGQIVKYQPPMNGHAVPPACTIMKYNT
9	50	1.6e-12	ERRPQQMMTFLCKVVQDPQILPRMMLEKEKMRRLTSDNIEKKRKIMISAA
10	16	1.3e-11	VDVLTDQMGFLGSSPR
11	15	1.4e-11	WEFANEGFVKGQKHL
12	18	1.4e-11	EECCPKLFGVPIGAKRRC
13	26	7.6e-13	PYATPVTISPADSGEEQVISSNSSPA
14	17	2.3e-13	HFKHNNFSSFVRQLNTY
15	8	8.4e-11	CVEVGRFG
16	19	4.9e-08	KELEEAMSKKRRKPIDAGC
17	48	1.7e-06	GDSDKNVPFCTPGCHMSVPPPHDCHSSHKRAASSAYIDSPAISSICID
18	30	5.4e-06	HSCKLYLAENAVKPLDLLPMTRFCEEMQTA
19	33	2e-05	YVKVEPEEFGDKYGPQVSELEALALEMQGFGRA
20	21	0.0001	DQSHHGKGLVEYVMRKAAPPP
