# Supplementary material for: Genome-Wide Investigation of Hsf Genes in Sesame Reveals Their Segmental Duplication Expansion and Their Active Role in Drought Stress Response
Source: Front Plant Sci. 2016 Oct 13;7:1522. doi: 10.3389/fpls.2016.01522 (PMC5061811; doi:10.3389/fpls.2016.01522)
Supplement: Supplementary Table 5 — Orthologous gene pairs of Hsfs and their localization in sesame and Arabidopsis genomes. [file Table5.XLSX]

## Sheet: Feuil1
Sesame Gene	LG	Position (bp)	Arabidopsis Gene	LG	Start (bp)	End (bp)
HSFsi2	1	6756792	NC_003075.7	4	7042630	7044708
HSFsi3	1	1999558	NC_003071.7	2	11135682	11137396
HSFsi5	2	12737745	NC_003070.9	1	11656986	11660376
HSFsi8	3	17632845	NC_003075.7	4	8076980	8079314
HSFsi9	3	1763831	NC_003075.7	4	8076980	8079314
HSFsi10	3	14669967	NC_003074.8	3	8078820	8081051
HSFsi11	4	10103399	NC_003076.8	5	24916089	24917643
HSFsi13	5	1314659	NC_003071.7	2	17381723	17382577
HSFsi14	6	1879296	NC_003074.8	3	19265294	19266619
HSFsi15	6	21093626	NC_003074.8	3	19265294	19266619
HSFsi16	6	8664075	NC_003075.7	4	7042630	7044708
HSFsi18	7	8529389	NC_003076.8	5	24916089	24917643
HSFsi19	7	9553488	NC_003076.8	5	5530273	5532889
HSFsi19	7	9553488	NC_003074.8	3	673472	676403
HSFsi19	7	9553488	NC_003070.9	1	11656986	11660376
HSFsi20	7	4967228	NC_003070.9	1	17224842	17226280
HSFsi21	10	102675	NC_003074.8	3	8078820	8081051
HSFsi27	15	2925788	NC_003075.7	4	17440177	17442151
