# Supplementary material for: Genome-Wide Investigation of Hsf Genes in Sesame Reveals Their Segmental Duplication Expansion and Their Active Role in Drought Stress Response
Source: Front Plant Sci. 2016 Oct 13;7:1522. doi: 10.3389/fpls.2016.01522 (PMC5061811; doi:10.3389/fpls.2016.01522)
Supplement: Supplementary Table 6 — Details of sesame AP2/ERF transcription factor-based SSR markers. [file Table6.XLSX]

## Sheet: Feuil1
Gene Name	Marker ID	SSR	Size	Forward	Length	Tm	Reverse	Length	Tm
HSFSi11	HSSRsi1	(GCG)5	342	TCATCAAGGGCATAGCTGTAAA	22	59.74	CGTTTTAACCACGATGTTTCCT	22	60.26
HSFSi12	HSSRsi2	(GAA)5	289	CATTAGACAACGACGACCAAAA	22	60.03	ATCTCAGCCCTCTTCCTCTTCT	22	59.98
HSFSi14	HSSRs3	(GCA)4	318	GGCAGCTCAATACTTATGGCTT	22	59.78	GCTTCCTCTCTGTCCCTTGTAA	22	59.88
HSFSi16	HSSRsi4	(GGA)5	357	AGTTCTCTCATCCAACTCGTCC	22	59.74	CCGTTTTCAGTCCTCTTCAATC	22	60.11
HSFSi17	HSSRsi5	(AG)5	398	TTGTTTCTTGGAGTCACACAGG	22	60.18	AGCTAACGATCCGAGTTGATGT	22	60.15
HSFSi20	HSSRsi6	(ACC)4	269	AGCTCAATACCTATGGTTTCCG	22	59.52	GGAGTTGTTGTTGTAGACGCTG	22	59.84
HSFSi24	HSSRsi7	(GA)5	361	AATACATTTAACATCCCTGGCG	22	60.09	TCACATCAATACCATCCCTCTG	22	59.81
